# Supplementary material for: Obstructive Sleep Apnea and Nonalcoholic Fatty Liver Disease in the General Population: A Cross-Sectional Study Using Nationally Representative Data
Source: Int J Environ Res Public Health. 2022 Jul 9;19(14):8398. doi: 10.3390/ijerph19148398 (PMC9321646; doi:10.3390/ijerph19148398)
Supplement: Supplementary file 1 [file ijerph-19-08398-s001.zip]

Archive with 1 entries (1 files):
- ijerph-1783233-supplementary.pdf
